# Supplementary material for: Reactivation of the tRNASer/tRNATyr gene cluster in Arabidopsis thaliana root tips
Source: Plant Cell. 2025 Jun 6;37(7):koaf137. doi: 10.1093/plcell/koaf137 (PMC12308677; doi:10.1093/plcell/koaf137)
Supplement: koaf137_Supplementary_Data [file koaf137_supplementary_data.zip]

Archive with 8 entries (8 files):
- Supplementary_Dataset_S1_TPC_V13.xlsx
- Supplementary_Dataset_S2_TPC_V13.xlsx
- Supplementary_Dataset_S3_TPC_V13_tobereplaced.xlsx
- Supplementary_Dataset_S4_TPC_V13_tobereplaced.xlsx
- Supplementary_Dataset_S5_TPC_V13.xlsx
- Supplementary_Figures_TPC_V13.pdf
- Supplementary_File_S1_V13.docx
- Supplementary_File_S2_V13
