# Supplementary material for: Reactivation of the tRNASer/tRNATyr gene cluster in Arabidopsis thaliana root tips
Source: Plant Cell. 2025 Jun 6;37(7):koaf137. doi: 10.1093/plcell/koaf137 (PMC12308677; doi:10.1093/plcell/koaf137)
Supplement: koaf137_Supplementary_Data [file koaf137_supplementary_data.zip › Supplementary_Dataset_S1_TPC_V13.xlsx]

## Sheet: Legend
Supplementary Dataset S1, Annotation of dispersed and clustered serine (S) and tyrosine (Y) tRNA genes in the nuclear genome of A. thaliana accession Col-0
This file provides the genomic coordinates (chromosome, start, end), gene IDs, isotypes, and layouts of tDNAs. A note indicates loci of organellar origin. The annotations for the complete set of tDNAs can be accessed at https://doi.org/10.1016/j.pbi.2022.102199. Supports Figure 1.

## Sheet: Dispersed S
Chromosome	Start	End	Gene_ID	Isotype	Layout	Note
Chr1	5380907	5380988	AT1G15650	Ser	Dispersed
Chr1	6038757	6038838	AT1G17570	Ser	Dispersed
Chr1	20791311	20791392	AT1G55625	Ser	Dispersed
Chr1	21883843	21883924	AT1G59570	Ser	Dispersed
Chr1	24486992	24487073	AT1G65830	Ser	Dispersed
Chr1	27393385	27393466	AT1G72780	Ser	Dispersed
Chr1	28634692	28634773	AT1G76330	Ser	Dispersed
Chr1	29002205	29002286	AT1G77190	Ser	Dispersed
Chr1	30237784	30237865	AT1G80430	Ser	Dispersed
Chr2	3303735	3303822	AT2G07754	Ser	Dispersed	Organellar origin
Chr2	3369354	3369440	AT2G07793	Ser	Dispersed	Organellar origin
Chr2	3452977	3453063	AT2G07757	Ser	Dispersed	Organellar origin
Chr2	3494382	3494469	AT2G07759	Ser	Dispersed	Organellar origin
Chr2	3503522	3503608	AT2G07766	Ser	Dispersed	Organellar origin
Chr2	17538703	17538784	AT2G42020	Ser	Dispersed
Chr2	18309977	18310058	AT2G44320	Ser	Dispersed
Chr3	586086	586167	AT3G02715	Ser	Dispersed
Chr3	2253675	2253756	AT3G07115	Ser	Dispersed
Chr3	2944612	2944693	AT3G09585	Ser	Dispersed
Chr3	2945696	2945777	AT3G09595	Ser	Dispersed
Chr3	7319577	7319658	AT3G20885	Ser	Dispersed
Chr3	17264580	17264661	AT3G46875	Ser	Dispersed
Chr3	21487317	21487398	AT3G58035	Ser	Dispersed
Chr3	22186835	22186916	AT3G60075	Ser	Dispersed
Chr4	12686139	12686220	AT4G24565	Ser	Dispersed
Chr4	13058832	13058913	AT4G25585	Ser	Dispersed
Chr4	14267281	14267362	AT4G28915	Ser	Dispersed
Chr4	15804549	15804630	AT4G32765	Ser	Dispersed
Chr5	614644	614725	AT5G02725	Ser	Dispersed
Chr5	642400	642481	AT5G02815	Ser	Dispersed
Chr5	2060153	2060234	AT5G06685	Ser	Dispersed
Chr5	3287553	3287634	AT5G10455	Ser	Dispersed
Chr5	5358916	5358997	AT5G16375	Ser	Dispersed
Chr5	20756330	20756411	AT5G51055	Ser	Dispersed
Chr5	21257834	21257915	AT5G52355	Ser	Dispersed
Chr5	23644711	23644792	AT5G58495	Ser	Dispersed
Chr5	26157189	26157270	AT5G65445	Ser	Dispersed

## Sheet: Dispersed Y
Chromosome	Start	End	Gene_ID	Isotype	Layout	Note
Chr1	18308903	18308987	AT1G49460	Tyr	Dispersed
Chr1	19685134	19685219	AT1G52860	Tyr	Dispersed
Chr2	3268801	3268879	AT2G07745	Tyr	Dispersed
Chr2	3268807	3268886	None	Tyr	Dispersed	Organellar origin
Chr2	3303354	3303428	AT2G07753	Tyr	Dispersed	Organellar origin
Chr2	3332685	3332759	AT2G07792	Tyr	Dispersed	Organellar origin
Chr2	3489589	3489657	AT2G05355	Tyr	Dispersed
Chr2	3494776	3494850	AT2G07761	Tyr	Dispersed	Organellar origin
Chr2	3497358	3497440	AT2G07765	Tyr	Dispersed	Organellar origin
Chr2	6946791	6946879	AT2G15950	Tyr	Dispersed
Chr2	9234193	9234276	AT2G21570	Tyr	Dispersed
Chr2	15208355	15208438	AT2G36280	Tyr	Dispersed
Chr2	15470162	15470245	AT2G36860	Tyr	Dispersed
Chr3	3238367	3238456	AT3G10415	Tyr	Dispersed
Chr3	6540631	6540715	AT3G18952	Tyr	Dispersed
Chr3	7104309	7104392	AT3G20365	Tyr	Dispersed	Organellar origin
Chr3	17974591	17974676	AT3G48515	Tyr	Dispersed
Chr4	6819292	6819375	AT4G11177	Tyr	Dispersed
Chr4	11774461	11774546	AT4G22265	Tyr	Dispersed
Chr4	18254989	18255072	AT4G39195	Tyr	Dispersed
Chr5	858536	858619	AT5G03445	Tyr	Dispersed
Chr5	2309463	2309548	AT5G07315	Tyr	Dispersed
Chr5	20741626	20741714	AT5G50995	Tyr	Dispersed
Chr5	24838980	24839064	AT5G61835	Tyr	Dispersed

## Sheet: Clustered SY
Chromosome	Start	End	Gene_ID	Isotype	Layout	Repeat #
Chr1	21268787	21268868	AT1G56730	Ser	Clustered	1
Chr1	21269122	21269206	AT1G56740	Tyr	Clustered
Chr1	21269552	21269636	AT1G56750	Tyr	Clustered
Chr1	21270296	21270377	AT1G56760	Ser	Clustered	2
Chr1	21270631	21270715	AT1G56770	Tyr	Clustered
Chr1	21271061	21271145	AT1G56780	Tyr	Clustered
Chr1	21271805	21271886	AT1G56790	Ser	Clustered	3
Chr1	21272140	21272224	AT1G56800	Tyr	Clustered
Chr1	21272570	21272654	AT1G56810	Tyr	Clustered
Chr1	21273314	21273395	AT1G56820	Ser	Clustered	4
Chr1	21273649	21273733	AT1G56830	Tyr	Clustered
Chr1	21274079	21274163	AT1G56840	Tyr	Clustered
Chr1	21274823	21274904	AT1G56850	Ser	Clustered	5
Chr1	21275158	21275242	AT1G56860	Tyr	Clustered
Chr1	21275609	21275693	AT1G56870	Tyr	Clustered
Chr1	21276352	21276433	AT1G56880	Ser	Clustered	6
Chr1	21276687	21276771	AT1G56890	Tyr	Clustered
Chr1	21277117	21277201	AT1G56900	Tyr	Clustered
Chr1	21277861	21277942	AT1G56910	Ser	Clustered	7
Chr1	21278196	21278280	AT1G56920	Tyr	Clustered
Chr1	21278647	21278731	AT1G56930	Tyr	Clustered
Chr1	21279390	21279471	AT1G56940	Ser	Clustered	8
Chr1	21279720	21279804	AT1G56950	Tyr	Clustered
Chr1	21280178	21280262	AT1G56960	Tyr	Clustered
Chr1	21280922	21281003	AT1G56970	Ser	Clustered	9
Chr1	21281252	21281336	AT1G56980	Tyr	Clustered
Chr1	21281710	21281794	AT1G56990	Tyr	Clustered
Chr1	21282454	21282535	AT1G57000	Ser	Clustered	10
Chr1	21282784	21282868	AT1G57010	Tyr	Clustered
Chr1	21283242	21283326	AT1G57020	Tyr	Clustered
Chr1	21283986	21284067	AT1G57030	Ser	Clustered	11
Chr1	21284316	21284400	AT1G57040	Tyr	Clustered
Chr1	21284774	21284858	AT1G57050	Tyr	Clustered
Chr1	21285519	21285600	AT1G57060	Ser	Clustered	12
Chr1	21285849	21285933	AT1G57070	Tyr	Clustered
Chr1	21286306	21286390	AT1G57080	Tyr	Clustered
Chr1	21287050	21287131	AT1G57090	Ser	Clustered	13
Chr1	21287380	21287464	AT1G57100	Tyr	Clustered
Chr1	21287837	21287921	AT1G57110	Tyr	Clustered
Chr1	21288581	21288662	AT1G57120	Ser	Clustered	14
Chr1	21288910	21288994	AT1G57130	Tyr	Clustered
Chr1	21289368	21289452	AT1G57140	Tyr	Clustered
Chr1	21290112	21290193	AT1G57150	Ser	Clustered	15
Chr1	21290445	21290529	AT1G57160	Tyr	Clustered
Chr1	21290903	21290987	AT1G57170	Tyr	Clustered
Chr1	21291461	21291542	AT1G57180	Ser	Clustered	16
Chr1	21291791	21291875	AT1G57190	Tyr	Clustered
Chr1	21292248	21292332	AT1G57200	Tyr	Clustered
Chr1	21292992	21293073	AT1G57210	Ser	Clustered	17
Chr1	21293325	21293409	AT1G57220	Tyr	Clustered
Chr1	21293783	21293867	AT1G57230	Tyr	Clustered
Chr1	21294341	21294422	AT1G57240	Ser	Clustered	18
Chr1	21294671	21294755	AT1G57250	Tyr	Clustered
Chr1	21295128	21295212	AT1G57260	Tyr	Clustered
Chr1	21295872	21295953	AT1G57270	Ser	Clustered	19
Chr1	21296205	21296289	AT1G57280	Tyr	Clustered
Chr1	21296663	21296747	AT1G57290	Tyr	Clustered
Chr1	21297221	21297302	AT1G57300	Ser	Clustered	20
Chr1	21297551	21297635	AT1G57310	Tyr	Clustered
Chr1	21298009	21298093	AT1G57320	Tyr	Clustered
Chr1	21298753	21298834	AT1G57330	Ser	Clustered	21
Chr1	21299086	21299170	AT1G57340	Tyr	Clustered
Chr1	21299544	21299628	AT1G57350	Tyr	Clustered
Chr1	21300102	21300183	AT1G57360	Ser	Clustered	22
Chr1	21300432	21300516	AT1G57370	Tyr	Clustered
Chr1	21300890	21300974	AT1G57380	Tyr	Clustered
Chr1	21301634	21301715	AT1G57390	Ser	Clustered	23
Chr1	21301967	21302051	AT1G57400	Tyr	Clustered
Chr1	21302425	21302509	AT1G57410	Tyr	Clustered
Chr1	21302983	21303064	AT1G57420	Ser	Clustered	24
Chr1	21303317	21303401	AT1G57430	Tyr	Clustered
Chr1	21303777	21303861	AT1G57440	Tyr	Clustered
Chr1	21304520	21304603	AT1G57450	Ser	Clustered	25
Chr1	21304856	21304935	AT1G57460	Tyr	Clustered
Chr1	21305311	21305395	AT1G57470	Tyr	Clustered
Chr1	21306055	21306136	AT1G57480	Ser	Clustered	26
Chr1	21306389	21306473	AT1G57490	Tyr	Clustered
Chr1	21306849	21306933	AT1G57500	Tyr	Clustered
Chr1	21307592	21307675	AT1G57510	Ser	Clustered	27
Chr1	21307928	21308012	AT1G57520	Tyr	Clustered
Chr1	21308387	21308471	AT1G57530	Tyr	Clustered
