# Supplementary material for: Reactivation of the tRNASer/tRNATyr gene cluster in Arabidopsis thaliana root tips
Source: Plant Cell. 2025 Jun 6;37(7):koaf137. doi: 10.1093/plcell/koaf137 (PMC12308677; doi:10.1093/plcell/koaf137)
Supplement: koaf137_Supplementary_Data [file koaf137_supplementary_data.zip › Supplementary_Dataset_S2_TPC_V13.xlsx]

## Sheet: Supplementary Dataset S2
Supplementary Dataset S2, Statistical tests
Supports Figures 6D, 6H, 7B, 10B, 10E, and S3B.
Figure	Condition	Variable	Factors	Test	H0 hypothesis	Df	Sum Sq	Mean Sq	F value	P value	α	Decision
6D	Y1 locus	Chop-PCR quantification	Genotype*Context	Two-way ANOVA	There are no differences among the means of Y1 Chop-PCR quantification values in function of: the genotype (WT, ddm1) and enzyme/methylation context (Mock, CG, CHG, CHH)	3	0.1167	0.0389	2.704	0.0801	0.1 (.)	H0 rejected
6D	Y1 locus	Chop-PCR quantification	Genotype*Context	Post-hoc Tukey	WT-Mock vs ddm1-Mock	/	/	/	/	1	1	/
6D	Y1 locus	Chop-PCR quantification	Genotype*Context	Post-hoc Tukey	WT-CG vs ddm1-CG	/	/	/	/	0.0278237	0.05 (*)	Sign. ≠
6D	Y1 locus	Chop-PCR quantification	Genotype*Context	Post-hoc Tukey	WT-CHG vs ddm1-CHG	/	/	/	/	0.843094	1	/
6D	Y1 locus	Chop-PCR quantification	Genotype*Context	Post-hoc Tukey	WT-CHH vs ddm1-CHH	/	/	/	/	0.997009	1	/
6D	Y2 locus	Chop-PCR quantification	Genotype*Context	Two-way ANOVA	There are no differences among the means of Y2 Chop-PCR quantification values in function of: the genotype (WT, ddm1) and enzyme/methylation context (Mock, CG, CHG, CHH)	3	0.1175	0.0392	12.1	0.000218	0.001 (***)	H0 rejected
6D	Y2 locus	Chop-PCR quantification	Genotype*Context	Post-hoc Tukey	WT-Mock vs ddm1-Mock	/	/	/	/	1	1	/
6D	Y2 locus	Chop-PCR quantification	Genotype*Context	Post-hoc Tukey	WT-CG vs ddm1-CG	/	/	/	/	0.0002069	0.001 (***)	Sign. ≠
6D	Y2 locus	Chop-PCR quantification	Genotype*Context	Post-hoc Tukey	WT-CHG vs ddm1-CHG	/	/	/	/	0.0010558	0.01 (**)	Sign. ≠
6D	Y2 locus	Chop-PCR quantification	Genotype*Context	Post-hoc Tukey	WT-CHH vs ddm1-CHH	/	/	/	/	1	1	/
6H	/	FISH signal area	Genotype	One-way ANOVA	There is no difference between the means of FISH signal areas in function of: the genotype (WT, ddm1)	1	0.0427	0.04266	3.092	0.0843	0.1 (.)	H0 rejected
7B	Y1 locus	Chop-PCR quantification	Section*Context	Two-way ANOVA	There are no differences among the means of Y1 Chop-PCR quantification values in function of: the root section (S1, S2, S3) and enzyme/methylation context (Mock, CG, CHG, CHH)	6	0.027	0.0045	0.272	0.945	1	H0 validated
7B	Y2 locus	Chop-PCR quantification	Section*Context	Two-way ANOVA	There are no differences among the means of Y2 Chop-PCR quantification values in function of: the root section (S1, S2, S3) and enzyme/methylation context (Mock, CG, CHG, CHH)	6	0.003	0.0005	0.156	0.986	1	H0 validated
10B	/	GFP fluorescence	Genotype	One-way ANOVA	There is no difference between the means of GFP fluorescence values in function of: the genotype (WT, syy-1)	1	324400000000000	324400000000000	115.9	<2E+16	0.001 (***)	H0 rejected
10E	/	GFP fluorescence	Genotype	One-way ANOVA	There is no difference between the means of GFP fluorescence values in function of: the genotype (WT, syy-1)	1	1955000000000	1955000000000	15.51	0.000339	0.001 (***)	H0 rejected
10E	/	mCherry fluorescence	Genotype	One-way ANOVA	There is no difference between the means of mCherry fluorescence values in function of: the genotype (WT, syy-1)	1	4.4	4.394	0.244	0.624	1	H0 validated
S3B	/	Testa rupture	Genotype*DAS	Two-way ANOVA	There are no differences among the means of testa ruptures in function of: the genotype (WT, syy-1, syy-2) and the day after stratification (DAS)	10	78	8	0.83	0.603	1	H0 validated
S3B	/	Endosperm rupture	Genotype*DAS	Two-way ANOVA	There are no differences among the means of endosperm ruptures in function of: the genotype (WT, syy-1, syy-2) and the day after stratification (DAS)	10	52	5	0.826	0.607	1	H0 validated
