# Supplementary material for: Reactivation of the tRNASer/tRNATyr gene cluster in Arabidopsis thaliana root tips
Source: Plant Cell. 2025 Jun 6;37(7):koaf137. doi: 10.1093/plcell/koaf137 (PMC12308677; doi:10.1093/plcell/koaf137)
Supplement: koaf137_Supplementary_Data [file koaf137_supplementary_data.zip › Supplementary_Dataset_S3_TPC_V13_tobereplaced.xlsx]

## Sheet: Supplementary Dataset S3
Supplementary Dataset S3, Microscopy settings for confocal imaging of reporter proteins
DAS, days after stratification. Supports Figures 9B, 9C and 10C.
Figure	Developmental stage	Observed part	Microscope	Objective	Laser type	Ex. wavelength	Laser power	Bandwidth	Pinhole diameter	Detector gain	Amplifier gain	Amplifier offset
9B	0DAS	Whole embryo	LSM880	Plan-Apochromat 20x/0.8 M27	ArgonRemote	488nm (EGFP)	30	490.45-564.32	75.439	300	15	0
9B	0DAS	Rootlet tip	LSM880	C-Apochromat 63x/1.2 W Korr M27	ArgonRemote	488nm (EGFP)	30	490.45-564.32	199.811	600	1	0
9B	1DAS	Whole embryo	LSM880	Plan-Apochromat 20x/0.8 M27	ArgonRemote	488nm (EGFP)	30	490.45-564.32	100.081	300	15	0
9B	1DAS	Rootlet tip	LSM880	C-Apochromat 63x/1.2 W Korr M27	ArgonRemote	488nm (EGFP)	30	490.45-564.32	199.811	600	1	0
9B	2DAS	Hypocotyl	LSM880	C-Apochromat 10x/0.45 W M27	ArgonRemote	488nm (EGFP)	30	490.45-564.32	75.439	450	15	0
9B	2DAS	Root tip	LSM880	C-Apochromat 40x/1.2 W Autocorr M27	ArgonRemote	488nm (EGFP)	30	490.45-564.32	95.614	500	15	0
9B	2DAS	Root tip zoom	LSM880	C-Apochromat 63x/1.2 W Korr M27	ArgonRemote	488nm (EGFP)	30	490.45-564.32	151.223	550	15	0
9B	3DAS	Hypocotyl	LSM880	C-Apochromat 10x/0.45 W M27	ArgonRemote	488nm (EGFP)	20	490.45-564.32	72.733	550	10	3
9B	3DAS	Root tip	LSM880	Plan-Apochromat 20x/0.8 M27	ArgonRemote	488nm (EGFP)	20	490.45-564.32	72.733	417.37	10	3
9B	4DAS	Hypocotyl	LSM880	C-Apochromat 10x/0.45 W M27	ArgonRemote	488nm (EGFP)	20	490.45-564.32	72.733	550	10	3
9B	4DAS	Root tip	LSM880	Plan-Apochromat 20x/0.8 M27	ArgonRemote	488nm (EGFP)	20	490.45-564.32	72.733	417.37	10	3
9B	14DAS	Leaf	LSM880	C-Apochromat 40x/1.2 W Autocorr M27	ArgonRemote	488nm (EGFP)	20	490.45-564.32	70.5634	550	10	3
9B	14DAS	Root tip	LSM880	C-Apochromat 40x/1.2 W Autocorr M27	ArgonRemote	488nm (EGFP)	30	490.45-564.32	95.614	500	15	0
9B	14DAS	Whole root	LSM880	C-Apochromat 10x/0.45 W M27	ArgonRemote	488nm (EGFP)	30	490.45-564.32	75.439	434	15	0
9C	0DAS	Rootlet cells	LSM880	C-Apochromat 63x/1.2 W Korr M27	ArgonRemote	488nm (EGFP)	30	490.45-564.32	151.223	430	15	0
9C	0DAS	Rootlet cells	LSM880	C-Apochromat 63x/1.2 W Korr M27	HeNe594	594nm (mCherry)	50	606.01-649.73	151.223	591.721	5	0
10C	2DAS	Root tip	LSM780	Plan-Apochromat 20x/0.8 M27	Argon	488nm (EGFP)	100	489.95-564.32	44.9274	500	5	0
10C	2DAS	Root tip	LSM780	Plan-Apochromat 20x/0.8 M27	DPSS 561-10	561nm (mCherry)	100	608.51-702.48	44.9274	650	0.32234	0
