# Supplementary material for: Reactivation of the tRNASer/tRNATyr gene cluster in Arabidopsis thaliana root tips
Source: Plant Cell. 2025 Jun 6;37(7):koaf137. doi: 10.1093/plcell/koaf137 (PMC12308677; doi:10.1093/plcell/koaf137)
Supplement: koaf137_Supplementary_Data [file koaf137_supplementary_data.zip › Supplementary_Dataset_S4_TPC_V13_tobereplaced.xlsx]

## Sheet: Supplementary Dataset S4
Supplementary Dataset S4, Oligodeoxyribonucleotides used in this study
CL: cloning, GN: genotyping, SQ: sequencing, CP: chop-PCR, NB: northern blotting, WT: WISH-TSA, WS: WISH, QP: real-time quantitative PCR, SB: Southern blotting
Aim(s)	Name	Sequence (5’-3’) and specifications	Description
CL	GH1-sgRNA	TTGTGGGTTAATCCGAGCTG	Sequence of GH1 sgRNA.
CL	GH2-sgRNA	AACTGGTAGGCCTTGGGCAC	Sequence of GH2 sgRNA.
CL	Fw-pEF004-GH1-sgRNA	TTGTGGGTTAATCCGAGCTGGTTTTAGAGCTATGCTGAAAAG	Forward megaprimer to insert the GH1 sgRNA into the pEF004 vector by overlapping PCR (sgRNA-scaffold RNA).
CL	Rv-pEF004-GH1-sgRNA	CAGCTCGGATTAACCCACAACAATCACTACTTCGACTCTAGC	Reverse megaprimer to insert the GH1 sgRNA into the pEF004 vector by overlapping PCR (sgRNA-U6 promoter).
CL	Fw-pEF005-GH2-sgRNA	AACTGGTAGGCCTTGGGCACGTTTTAGAGCTATGCTGAAAAG	Forward megaprimer to insert the GH2 sgRNA into the pEF005 vector by overlapping PCR (sgRNA-scaffold RNA).
CL	Rv-pEF005-GH2-sgRNA	GTGCCCAAGGCCTACCAGTTCAATCACTACTTCGACTCTAGC	Reverse megaprimer to insert the GH2 sgRNA into the pEF005 vector by overlapping PCR (sgRNA-U6 promoter).
CL	LW1-sgRNA	TCGAGGAAACAAATCCCAA	Sequence of LW1 sgRNA.
CL	LW2-sgRNA	TATATTTACCGCTTTATCA	Sequence of LW2 sgRNA.
CL	LW3-sgRNA	GGTTTAAAGCTCATCAATA	Sequence of LW3 sgRNA.
CL	LW4-sgRNA	CAATCATCGACCATTTGGG	Sequence of LW4 sgRNA.
CL	LW5-sgRNA	GTGATGGCTACAACTCGAA	Sequence of LW5 sgRNA.
CL	LW6-sgRNA	CGCTCAGTTGGTAGACAGG	Sequence of LW6 sgRNA.
CL	Fw-atU3b-LW1-sgRNA	TCACGTCGAGGAAACAAATCCCAA	Forward primer to insert the LW1 sgRNA into the pAtU3b-sgR vector.
CL	Rv-atU3b-LW1-sgRNA	AAACTTGGGATTTGTTTCCTCGAC	Reverse primer to insert the LW1 sgRNA into the pAtU3b-sgR vector.
CL	Fw-at7SL-LW2-sgRNA	TTACGTATATTTACCGCTTTATCA	Forward primer to insert the LW2 sgRNA into the pAt7SL-sgR vector.
CL	Rv-at7SL-LW2-sgRNA	AAACGTGATAAAGCGGTAAATATAC	Reverse primer to insert the LW2 sgRNA into the pAt7SL-sgR vector.
CL	Fw-atU6-LW3-sgRNA	GATTGGGTTTAAAGCTCATCAATA	Forward primer to insert the LW3 sgRNA into the pAtU6-sgR vector.
CL	Rv-atU6-LW3-sgRNA	AAACTATTGATGAGCTTTAAACCC	Reverse primer to insert the LW3 sgRNA into the pAtU6-sgR vector.
CL	Fw-atU3b-LW4-sgRNA	TCACGCAATCATCGACCATTTGGG	Forward primer to insert the LW4 sgRNA into the pAtU3b-sgR vector.
CL	Rv-atU3b-LW4-sgRNA	AAACCCCAAATGGTCGATGATTGC	Reverse primer to insert the LW4 sgRNA into the pAtU3b-sgR vector.
CL	Fw-at7SL-LW5-sgRNA	TTACGGTGATGGCTACAACTCGAA	Forward primer to insert the LW5 sgRNA into the pAt7SL-sgR vector.
CL	Rv-at7SL-LW5-sgRNA	AAACTTCGAGTTGTAGCCATCACC	Reverse primer to insert the LW5 sgRNA into the pAt7SL-sgR vector.
CL	Fw-atU6-LW6-sgRNA	GATTGCGCTCAGTTGGTAGACAGG	Forward primer to insert the LW6 sgRNA into the pAtU6-sgR vector.
CL	Rv-atU6-LW6-sgRNA	AAACCCTGTCTACCAACTGAGCGC	Reverse primer to insert the LW6 sgRNA into the pAtU6-sgR vector.
CL	Fw-pFK206-attB2-SV40NLS	CCGAAGAAGAAGCGAAAGGTCTAAACCCAGCTTTCTTGTACAAAG	Forward primer to amplify a recombinant pFK206 from attB2 site. Flanking sequence with SV40 NLS + STOP codon.
CL	Rv-pFK206-attB1	GAAAGCCTGCTTTTTTGTACAAACTTGTGATCCTCTAGAACTAGTGGATC	Reverse primer to amplify a recombinant pFK206 from attB1 site.
CL	Fw-attB1-pUBQ10-5'UTR	GTACAAAAAAGCAGGCTTTCAGTCTAGCTCAACAGAGCTTTTAACC	Forward primer to amplify Arabidopsis pUBQ10+5'UTR. Flanking sequence with attB1 site.
CL	Rv-pUBQ10-5'UTR	CTGTTAATCAGAAAAACTCAGATTAATCGACAAATTCGATCGCACAAACTAGAAACTAACAC	Reverse primer to amplify Arabidopsis pUBQ10+5'UTR.
CL	Fw-pUBQ10-5'UTR-EXT19CDS	TGAGTTTTTCTGATTAACAGATGCAATACACATACTCTCCACCATCAC	Forward primer to amplify Arabidopsis EXT19 CDS. Flanking sequence with pUBQ10+5'UTR.
CL	Rv-EXT19CDS-2xGly	TCCGTATATTGGAGGAGGGGGTGAGCTATAGCTATAGC	Reverse primer to amplify Arabidopsis EXT19 CDS. Flanking sequence with 2xGly linker.
CL	Fw-EXT19CDS-2xGly-GFPCDS	CCTCCAATATACGGAGGAATGAGCAAGGGCGAGGAGC	Forward primer to amplify GFP CDS. Flanking sequence with EXT19 CDS + 2xGly linker.
CL	Rv-GFPCDS-SV40NLS-STOP	CCTTTCGCTTCTTCTTCGGCTTGTACAGCTCGTCCATGC	Reverse primer to amplify GFP CDS. Flanking sequence with SV40 NLS + STOP codon.
CL	Fw-pUBQ10-5'UTR-mCherryCDS	TCGATTAATCTGAGTTTTTCTGATTAACAGATGGCCATCATCAAGGAGTTCATGCGCTTC	Forward primer to amplify mCherry CDS. Flanking sequence with pUBQ10+5'UTR.
CL	Rv-mCherryCDS-SV40NLS-STOP	ACCTTTCGCTTCTTCTTCGGCTTGTACAGCTCGTCCATGC	Reverse primer to amplify mCherry CDS. Flanking sequence with SV40 NLS.
CL	Fw-attB2-pFK206-p2S3-mCherry	ACCCAGCTTTCTTGTACAAAGTGGTTCGGAGCTCCAGCTTTTGTTC	Forward primer to amplify the pFK206-p2S3-mCherry vector with attB2 site and excluding the rbcs terminator.
CL	Fw-attB1-Ing-Y	ACAAGTTTGTACAAAAAAGCAGGCTTTCATTGGTAAGTGAATGGTTGTAG	Forward primer to amplify the engineered clustered tRNATyr gene strand with attB1 site.
CL	Rv-attB2-Ing-Y	ACCACTTTGTACAAGAAAGCTGGGTTTTTCAACCATTCAAGTGAGAGAG	Reverse primer to amplify the engineered clustered tRNATyr gene strand with attB2 site.
CL	Fw-attB1-1xSYY	ACAAGTTTGTACAAAAAAGCAGGCTTTCCCCAAGTGGGTAGGGTAGAG	Forward primer to amplify one repeat unit of the SYY cluster with attB1 site.
CL	Rv-attB2-1xSYY	ACCACTTTGTACAAGAAAGCTGGGTCGTGCAACAGAGTGGGAAAG	Reverse primer to amplify one repeat unit of the SYY cluster with attB2 site.
GN	Fw-1	GGACTGTAGTTGACGCATCCTTAG	Forward flanking primer to screen the presence/absence of the SYY cluster in syy-1/syy-2 alleles.
GN	Rv-2-1 syy-1	ACTGAGCGAAGGTCGAACTG	Reverse flanking primer to screen the presence/absence of the SYY cluster in the syy-1 allele.
GN	Rv-2-2 syy-2	CCACACCGAGGTTGTGACTTC	Forward flanking primer to screen the presence/absence of the SYY cluster in the syy-2 allele.
GN	Fw-3	GGTCCTGCCCTTGACACATAC	Forward flanking primer to screen the presence/absence of the SYY cluster in syy-1/syy-2 alleles.
CP + GN	Fw-α	GACAGCCAAATAGGTTTATGGTTC	Forward internal primer to amplify the clustered tRNASer gene.
CP + GN	Rv-β	AAAGTTGACTTCATATCTTTCATGC	Reverse internal primer to amplify the clustered tRNASer gene.
CP + GN	Fw-γ	AGCATGAAAGATATGAAGTCAAC	Forward internal primer to amplify the clustered tRNATyr-1 gene.
CP + GN	Rv-δ	TATTTCATGCATGTGTACTGATC	Reverse internal primer to amplify the clustered tRNATyr-1 gene.
CP + GN	Fw-ε	GATCAGTACACATGCATGAAATA	Forward internal primer to amplify the clustered tRNATyr-2 gene.
CP + GN	Rv-ζ	AATTGTCGACCACCATATAACC	Reverse internal primer to amplify the clustered tRNATyr-2 gene.
CP	Fw-Val	GTTGTCCAAGTTCCGTCTAC	Forward primer to amplify the control dispersed tRNAVal gene.
CP	Rv-Val	GATGATGACGTGGCAGAAAC	Reverse primer to amplify the control dispersed tRNAVal gene.
SQ	Fw-T3-Seq1-3	GCAATTAACCCTCACTAAAGGCAAGCAGAAGACGGCATACGAGATCGTGATGTGACTGGAGTTCCTTGGCACCCGAGAATTCCAGGTCCTGCCCTTGACACATAC	Forward primer to amplify the deletion zone of syy-1 and syy-2 alleles.
SQ	Rv-T7-Seq2-2-1 syy-1	TAATACGACTCACTATAGGGCAAGCAGAAGACGGCATACGAGATACATCGGTGACTGGAGTTCCTTGGCACCCGAGAATTCCAACTGAGCGAAGGTCGAACTG	Reverse primer to amplify the deletion zone of the syy-1 allele.
SQ	Rv-T7-Seq2-2-2 syy-2	TAATACGACTCACTATAGGGCAAGCAGAAGACGGCATACGAGATACATCGGTGACTGGAGTTCCTTGGCACCCGAGAATTCCACCACACCGAGGTTGTGACTTC	Reverse primer to amplify the deletion zone of the syy-2 allele.
SQ	Fw-T3	GCAATTAACCCTCACTAAAGG	Forward T3 primer to sequence the deletion zone of syy-1 and syy-2 alleles.
SQ	Fw-T7	TAATACGACTCACTATAGGG	Forward T7 primer to sequence the deletion zone of syy-1 and syy-2 alleles.
NB	D-Ala	Biotin-ACCATCTGAGCTACATCCCC-Biotin, HPLC-purified	Biotinylated probe reverse-complementary to dispersed tRNAsAla.
NB	D-Tyr	Biotin-TGCCGGAATCGAACCAGCG-Biotin, HPLC-purified	Biotinylated probe reverse-complementary to dispersed tRNAsTyr.
NB + WT	C-Tyr	Biotin-TACCGGATTCGAACCAGTG-Biotin, HPLC-purified	Biotinylated probe reverse-complementary to clustered tRNAsTyr.
WS	C-Tyr	Digoxigenin-TACCGGATTCGAACCAGTG-Digoxigenin, HPLC-purified	Digoxigenin-labelled probe reverse-complementary to clustered tRNAsTyr.
SB	Fw-p	CTTGTACAGCTCGTCCATGC	Forward primer to amplify the p Southern blot probe.
SB	Rv-p	ATGGCCATCATCAAGGAGTT	Reverse primer to amplify the p Southern blot probe.
