# Supplementary material for: Reactivation of the tRNASer/tRNATyr gene cluster in Arabidopsis thaliana root tips
Source: Plant Cell. 2025 Jun 6;37(7):koaf137. doi: 10.1093/plcell/koaf137 (PMC12308677; doi:10.1093/plcell/koaf137)
Supplement: koaf137_Supplementary_Data [file koaf137_supplementary_data.zip › Supplementary_File_S2_V13]

### Supplementary File S2, Machine-readable phylogenetic tree file
### Supports Figure 1B


(
(
D-VAR1:0.06891,
D-VAR12:0.01442)
:0.09993,
D-VAR8:0.15007,
(
(
(
(
(
(
C-VAR1:-0.02679,
C-VAR7:0.02679)
:0.06185,
C-VAR4:-0.02018)
:0.04366,
(
(
C-VAR2:-0.00187,
C-VAR3:0.08520)
:0.00822,
C-VAR5:0.07511)
:0.08655)
:0.05222,
C-VAR6:0.05678)
:0.07664,
(
(
D-VAR3:0.07728,
D-VAR11:0.11022)
:0.06391,
(
D-VAR2:0.09002,
D-VAR9:0.14075)
:0.09234)
:0.05428)
:0.06774,
(
(
(
(
D-VAR4:0.05348,
D-VAR5:0.03743)
:0.01989,
D-VAR6:0.07102)
:0.05398,
D-VAR10:0.03693)
:0.15968,
D-VAR7:0.27213)
:0.02620)
:0.01736);
